# Supplementary material for: Photocrosslinked Fish Collagen Peptide/Chitin Nanofiber Composite Hydrogels from Marine Resources: Preparation, Mechanical Properties, and an In Vitro Study
Source: Polymers (Basel). 2023 Jan 29;15(3):682. doi: 10.3390/polym15030682 (PMC9920125; doi:10.3390/polym15030682)
Supplement: Supplementary file 1 [file polymers-15-00682-s001.zip]

Archive with 1 entries (1 files):
- polymers-2011371-supplementary.pdf
